# Supplementary material for: A Combination of Virulent and Non-Productive Phages Synergizes the Immune System against Salmonella Typhimurium Systemic Infection
Source: Int J Mol Sci. 2022 Oct 24;23(21):12830. doi: 10.3390/ijms232112830 (PMC9654417; doi:10.3390/ijms232112830)
Supplement: Supplementary file 1 [file ijms-23-12830-s001.zip]

Archive with 1 entries (1 files):
- ijms-1975775-supplementary.pdf
